# Supplementary material for: Immunogenicity of Hepatitis B Vaccination in Patients with Ulcerative Colitis on Infliximab Is Attenuated Compared to Those on 5-Aminosalicylic Acid Therapies: A Prospective Observational Study
Source: Vaccines (Basel). 2024 Mar 27;12(4):364. doi: 10.3390/vaccines12040364 (PMC11053706; doi:10.3390/vaccines12040364)
Supplement: Supplementary file 1 [file vaccines-12-00364-s001.zip]

Archive with 3 entries (3 files):
- Supplementary File S1.pdf
- Supplementary File S2 .pdf
- Supplementary Table S1.pdf
